# Supplementary material for: Realizing the symmetry-protected Haldane phase in Fermi–Hubbard ladders
Source: Nature. 2022 Jun 1;606(7914):484–8. doi: 10.1038/s41586-022-04688-z (PMC9200636; doi:10.1038/s41586-022-04688-z)
Supplement: Supplementary file 2 — Source Data Fig. 2 [file 41586_2022_4688_MOESM2_ESM.xlsx]

## Sheet: 2a, trivial
	-1	0	1	2	3	4	5	6	7
	0.0017051416579223506	0.031873032528856246	0.043809024134312695	0.04958027282266527	0.03987408184679958	0.04512067156348373	0.02426547743966422	0.02505246589716684	0.008394543546694649
A	0.013247639034627492	1.03712	0.983604407135362	1.00892	0.9958027282266527	1.01574	0.9774396642182581	0.962093389296957	0.00813221406086044
B	0.0076075550891920255	0.9598635886673662	0.960781741867786	0.9534365162644282	0.9858342077649528	0.9731112277019937	0.9655036726128017	0.9332371458551941	0.023871983210912908
	0.004853095487932843	0.015477439664218258	0.03987408184679958	0.04302203567681007	0.06545120671563484	0.0406610703043022	0.04289087093389297	0.0609916054564533	0.01219832109129066

## Sheet: 2a, topological
	-1	0	1	2	3	4	5	6	7	8
	0.0014216661927779358	0.007676997441000853	0.04748365083878305	0.05587148137617287	0.04776798407733864	0.05459198180267273	0.0376741541086153	0.0420813193062269	0.020045493318168895	0.002985499004833665
A	0.006113164628945123	0.9417116860961047	0.9964458345180551	0.9886266704577765	0.9604776798407734	0.9891953369348877	0.9782485072504976	0.9567813477395507	0.019192493602502133	0.0021324992891669035
B	0.000995166334944555	0.0177708274097242	0.9882001705999431	0.9837930054023315	0.9860676713107762	0.9921808359397214	0.9937446687517771	0.9930338356553882	0.9464031845322718	0.0038384987205004263
	0.0004264998578333807	0.0007108330963889679	0.008529997156667614	0.01194199601933466	0.014785328404890531	0.03241398919533694	0.020187659937446686	0.007676997441000853	0.005402331532556156	0.000995166334944555

## Sheet: 2b, trivial
d (sites)	gSz	gSz errors	g1	g1 errors
1	0.079	0.003
2	0.033	0.003	0.476	0.011
3	0.03	0.004	0.324	0.014
4	0.028	0.005	0.269	0.016
5	0.03	0.005	0.256	0.018
6	0.04	0.006	0.333	0.023

## Sheet: 2b, trivial, inset
d (sites)	|C(d)|	|C(d)| error
1	0.07396622015142691	0.0014830060671806129
2	0.03414864705187286	0.001448560556445333
3	0.026555164319248828	0.001650466356284907
4	0.039336675665252605	0.0019185893011111346
5	0.028952597218279873	0.0021851932563171487
6	0.042987641053197204	0.0029502322384065316

## Sheet: 2b, topological
d (sites)	gSz	gSz error	g1	g1 error
1	0.259	0.007
2	0.154	0.008	0.069	0.016
3	0.122	0.01	0.072	0.019
4	0.113	0.011	0.024	0.021
5	0.106	0.013	0.054	0.024
6	0.115	0.015	0.014	0.03

## Sheet: 2b, topological, inset
d (sites)	|C(d)|	|C(d)| error
1	0.24914032168607875	0.0025898908004214835
2	0.009067532819055353	0.002997675509630308
3	0.05745393634840871	0.003262417489758441
4	0.05346051464063886	0.0038199855905838415
5	0.03986928104575163	0.004607729901460139
6	0.10777709736680956	0.006116746887562359

## Sheet: 2c, trivial
x (site)	|mz(x)|, |Mz|=1	|mz(x)|, |Mz|=1, error	|mz(x)|, Mz=0	|mz(x)|, Mz=0, error
0	0.07458548240291263	0.0024118099017282316	0.0010909508497932935	0.005163933545071552
1	0.06819288531553397	0.0025465179703018335	0.00677538	0.005536741062256423
2	0.07108578580097087	0.002577761183695943	0.0003445107946715663	0.005589162784867025
3	0.07227169296116505	0.0025930453410129106	0.010679834634818558	0.0055456826050054855
4	0.07108578580097087	0.002577761183695943	0.0003445107946715663	0.005589162784867025
5	0.06819288531553397	0.0025465179703018335	0.00677538	0.005536741062256423
6	0.07458548240291263	0.0024118099017282316	0.0010909508497932935	0.005163933545071552

## Sheet: 2c, topological
x (site)	|mz(x)|, |Mz|=1	|mz(x)|, |Mz|=1, error	|mz(x)|, |Mz|=0	|mz(x)|, |Mz|=0, error
0	0.12179089657133478	0.004849563364133463	0.006989515726410385	0.010851301677956032
1	0.06643062468000663	0.002649072546960187	0.00805042	0.00566415399712372
2	0.061820025894412205	0.002678998091056057	0.00836245631552671	0.005722111794897338
3	0.06085390113991377	0.002713111113684462	0.00380679	0.005960806420919404
4	0.06085390113991377	0.002713111113684462	0.00380679	0.005960806420919404
5	0.061820025894412205	0.002678998091056057	0.00836245631552671	0.005722111794897338
6	0.06643062468000663	0.002649072546960187	0.00805042	0.00566415399712372
7	0.12179089657133478	0.004849563364133463	0.006989515726410385	0.010851301677956032
