# Supplementary material for: Realizing the symmetry-protected Haldane phase in Fermi–Hubbard ladders
Source: Nature. 2022 Jun 1;606(7914):484–8. doi: 10.1038/s41586-022-04688-z (PMC9200636; doi:10.1038/s41586-022-04688-z)
Supplement: Supplementary file 3 — Source Data Fig. 3 [file 41586_2022_4688_MOESM3_ESM.xlsx]

## Sheet: 3a, experiment
Jp/(Jp+Jpar)	System	-gSz(L-1)	-gSz(L-1) error	-g1(L-1)	-g1(L-1) error
0.56	Trivial	0.04	0.006	-0.333	0.023
0.16	Trivial	0.07	0.016	-0.092	0.037
0.02	Topological	0.083	0.014	-0.001	0.035
0.16	Topological	0.11	0.012	0.008	0.029
0.40	Topological	0.146	0.012	0.001	0.031
0.56	Topological	0.153	0.012	-0.044	0.025
0.80	Topological	0.132	0.013	-0.03	0.046
0.89	Topological	0.108	0.017	-0.033	0.047

## Sheet: 3a, theory
Jp/(Jp+Jpar)	System	S/N	gSz (L-1)	g1(L-1)
0.383	Topological	0.3	-0.13203600224727932	-0.06465545520496262
0.383	Trivial	0.3	-0.048565815619211604	0.23827823538657486
0.383	Topological	0.35	-0.12610797047727157	-0.04549259901308573
0.383	Trivial	0.35	-0.058533466485224395	0.20749440736753497
0.383	Topological	0.4	-0.12076209658178826	-0.022762476041042926
0.383	Trivial	0.4	-0.06859889111936918	0.17481128152918404
0.383	Topological	0.45	-0.11592440241523846	0.0012924399020399775
0.383	Trivial	0.45	-0.07884975760107361	0.1401232119367676
0.504	Topological	0.3	-0.16609056187901872	-0.05712428543770424
0.504	Trivial	0.3	-0.0362251136255712	0.38937012332646703
0.504	Topological	0.35	-0.1492778713310075	-0.04208640652122713
0.504	Trivial	0.35	-0.0460019101164973	0.33552472886689416
0.504	Topological	0.4	-0.13509503714468601	-0.022878705405636978
0.504	Trivial	0.4	-0.05662339570638157	0.27700424473787194
0.504	Topological	0.45	-0.12338491187148945	-0.0011914655353993686
0.504	Trivial	0.45	-0.06842040202483035	0.21340371566709543
0.258	Topological	0.3	-0.10782233531908836	-0.04694167251044341
0.258	Trivial	0.3	-0.06338260923604613	0.12297592390120533
0.258	Topological	0.35	-0.10949000129650112	-0.03001715014487736
0.258	Trivial	0.35	-0.07272216669635849	0.11051023956976148
0.258	Topological	0.4	-0.1103193205917853	-0.010122629884744725
0.258	Trivial	0.4	-0.08138737262127328	0.09823223214767667
0.258	Topological	0.45	-0.11033399119798791	0.01042105839654847
0.258	Trivial	0.45	-0.08944549995963468	0.08558681805867985
0.619	Topological	0.3	-0.1925697085662187	-0.02967593415514698
0.619	Trivial	0.3	-0.028569521483251793	0.5376327931396612
0.619	Topological	0.35	-0.16769915928823267	-0.022107673065204576
0.619	Trivial	0.35	-0.037777870284034114	0.4623831851357324
0.619	Topological	0.4	-0.14656596104602346	-0.0105386458066731
0.619	Trivial	0.4	-0.04841147133229817	0.3787993801813965
0.619	Topological	0.45	-0.12919003282030786	0.0044561734216810095
0.619	Trivial	0.45	-0.060831787296544974	0.28738524935885595
0.905	Topological	0.3	-0.17525077051366125	0.0047015121270511055
0.905	Trivial	0.3	-0.024275266001449743	0.7052034552757641
0.905	Topological	0.35	-0.15525513484063583	0.009052430513582883
0.905	Trivial	0.35	-0.0329725899323335	0.6087846342711234
0.905	Topological	0.4	-0.13788795764456974	0.015070010540628285
0.905	Trivial	0.4	-0.043334975761561485	0.4997156452997354
0.905	Topological	0.45	-0.12375037388069651	0.02282589575517291
0.905	Trivial	0.45	-0.055930943620810546	0.377491021133811
0.823	Topological	0.3	-0.18652777669434728	0.0008495483027294375
0.823	Trivial	0.3	-0.024270801598914767	0.6866471094242749
0.823	Topological	0.35	-0.16350895560862067	0.004427719958033952
0.823	Trivial	0.35	-0.03295957248425804	0.5920526243607316
0.823	Topological	0.4	-0.14346639905089784	0.010242644790424074
0.823	Trivial	0.4	-0.04331779683714511	0.4854123464410811
0.823	Topological	0.45	-0.126970814125937	0.018466514672118482
0.823	Trivial	0.45	-0.055897961292529004	0.36651397102441946
0.727	Topological	0.3	-0.1965525315667699	-0.008093794193313441
0.727	Trivial	0.3	-0.025225468600360377	0.637936949489995
0.727	Topological	0.35	-0.1707144209974318	-0.004404378824103694
0.727	Trivial	0.35	-0.034045256484895085	0.5491379813013999
0.727	Topological	0.4	-0.1482513277022839	0.0024268611867708824
0.727	Trivial	0.4	-0.04450151134982449	0.44951571270726953
0.727	Topological	0.45	-0.12983315756707597	0.012376559391394164
0.727	Trivial	0.45	-0.05706992299138665	0.33944287517110683
0.545	Topological	0.3	-0.17748227769410538	-0.04824627108999966
0.545	Trivial	0.3	-0.03287329715498229	0.4456400571834072
0.545	Topological	0.35	-0.1572129486482374	-0.03597068486153244
0.545	Trivial	0.35	-0.04250750321320829	0.3832252790542721
0.545	Topological	0.4	-0.1399962487308561	-0.019377049339486717
0.545	Trivial	0.4	-0.053212461542638236	0.3149731281256376
0.545	Topological	0.45	-0.12592353005508766	6.242362815451424e-05
0.545	Trivial	0.45	-0.06531573234035408	0.2408570201818836
0.0	Topological	0.3	-0.0885831391790185	0.005625713697877992
0.0	Trivial	0.3	-0.0885831391790185	0.005625713697877992
0.0	Topological	0.35	-0.09564362052522393	0.012135142924811824
0.0	Trivial	0.35	-0.09564362052522393	0.012135142924811824
0.0	Topological	0.4	-0.10113699385968976	0.02084465057355969
0.0	Trivial	0.4	-0.10113699385968976	0.02084465057355969
0.0	Topological	0.45	-0.10507255026235225	0.030374803101384993
0.0	Trivial	0.45	-0.10507255026235225	0.030374803101384993
0.130	Topological	0.3	-0.09493213641299457	-0.019723021985610587
0.130	Trivial	0.3	-0.07709172600252871	0.04968192462206608
0.130	Topological	0.35	-0.10035475935822091	-0.008078991330464266
0.130	Trivial	0.35	-0.08538612723992546	0.0490001745021844
0.130	Topological	0.4	-0.10438085108877622	0.006179461238354313
0.130	Trivial	0.4	-0.09249796623370635	0.049799317725428956
0.130	Topological	0.45	-0.10699088825043164	0.021020292574743266
0.130	Trivial	0.45	-0.09828907358648618	0.05112240473438807

## Sheet: 3a inset, experiment
L	-gSz(L-1)	gSz(L-1) error
5	0.153	0.012
6	0.131	0.012
7	0.115	0.015
9	0.067	0.013
11	0.028	0.019

## Sheet: 3a inset, theory
L	S/N	gSz(L-1)
5	0.2	-0.22687430281828788
5	0.3	-0.17748227769410538
5	0.4	-0.1399962487308561
6	0.2	-0.26459716595494376
6	0.3	-0.18722020269178505
6	0.4	-0.13169534909811992
7	0.2	-0.2075585686753537
7	0.3	-0.14707582909724157
7	0.4	-0.10746367043781449
8	0.2	-0.2072035400319173
8	0.3	-0.1375870001525594
8	0.4	-0.09617038468986834
9	0.2	-0.17867724500559332
9	0.3	-0.11858660289293106
9	0.4	-0.08429961849181122

## Sheet: 3b
L	x	|mz|	mz error
5.0	0.0	0.2933359777865926	0.006295903188488866
5.0	1.0	0.09480364934549781	0.006908210301312447
5.0	2.0	0.22372074573581913	0.006558320518523147
5.0	3.0	0.09480364934549781	0.006908210301312447
5.0	4.0	0.2933359777865926	0.006295903188488866
7.0	0.0	0.23033240997229917	0.0075046554300219085
7.0	1.0	0.0745152354570637	0.007865960004962138
7.0	2.0	0.1368421052631579	0.007628071690813446
7.0	3.0	0.11662049861495845	0.007695689128613756
7.0	4.0	0.1368421052631579	0.007628071690813446
7.0	5.0	0.0745152354570637	0.007865960004962138
7.0	6.0	0.23033240997229917	0.0075046554300219085
9.0	0.0	0.1684856753069577	0.008399374553430044
9.0	1.0	0.07060027285129604	0.008769100134160265
9.0	2.0	0.1123806275579809	0.00865167494519474
9.0	3.0	0.09924965893587995	0.008664768971090964
9.0	4.0	0.0985675306957708	0.008822433551982247
9.0	5.0	0.09924965893587995	0.008664768971090964
9.0	6.0	0.1123806275579809	0.00865167494519474
9.0	7.0	0.07060027285129604	0.008769100134160265
9.0	8.0	0.1684856753069577	0.008399374553430044
11.0	0.0	0.12137276785714286	0.007630798001328176
11.0	1.0	0.07170758928571429	0.00782815609102945
11.0	2.0	0.08970424107142858	0.0078040959614276775
11.0	3.0	0.072265625	0.007648838010354188
11.0	4.0	0.09695870535714286	0.007622768633196079
11.0	5.0	0.09598214285714286	0.00764425313468363
11.0	6.0	0.09695870535714286	0.007622768633196079
11.0	7.0	0.072265625	0.007648838010354188
11.0	8.0	0.08970424107142858	0.0078040959614276775
11.0	9.0	0.07170758928571429	0.00782815609102945
11.0	10.0	0.12137276785714286	0.007630798001328176

## Sheet: 3c, experiment
Jp/(Jp+Jpar)	xi
0.02	2.7929823879985700
0.16	3.5406393504269100
0.41	2.2679160376391000
0.55	1.3903500216216800
0.8	0.7657131113747782
0.9	0.033647872326687533

## Sheet: 3c, theory
Jp/(Jp+Jpar)	S/N	xi
0.0	0.0	25716.304081337952
0.0	0.3	2.86429880983634
0.13	0.0	17506.885545851000
0.13	0.3	3.0410485207896200
0.285	0.0	22837.547423692000
0.285	0.3	2.9594153174118300
0.383	0.0	6.006945757646820
0.383	0.3	2.4562246533549100
0.504	0.0	2.4364871598068200
0.504	0.3	1.7547996753408100
0.55	0.0	1.948442190842760
0.55	0.3	1.5170353791958000
0.619	0.0	1.3397164245420500
0.619	0.3	1.1458538785494900
0.727	0.0	0.7960134569288291
0.727	0.3	0.7414807329816688
0.823	0.0	0.5175981429615303
0.823	0.3	0.5032866310764543
0.905	0.0	0.36052509366384844
0.905	0.3	0.35766699648958694
0.963	0.0	0.25748983323138186
0.963	0.3	0.25752764342766343
0.99	0.0	0.1897272906793834
0.99	0.3	0.1901122040881965

## Sheet: 3c inset, experiment
L	xi
5	1.390835579514820
7	1.0080862533692700
9	1.0619946091644200
11	1.5902964959568700

## Sheet: 3c inset, theory
L	S/N	xi
5.0	0.3	1.5170353791958053
7.0	0.3	1.547758449555704
9.0	0.3	1.533795234411161
