# Supplementary material for: Realizing the symmetry-protected Haldane phase in Fermi–Hubbard ladders
Source: Nature. 2022 Jun 1;606(7914):484–8. doi: 10.1038/s41586-022-04688-z (PMC9200636; doi:10.1038/s41586-022-04688-z)
Supplement: Supplementary file 4 — Source Data Fig. 4 [file 41586_2022_4688_MOESM4_ESM.xlsx]

## Sheet: 4a
d (sites)	|gSz(d)|	gSz(d) error	|g1(d)|	g1(d) error	U
1	0.944954	0.0653408			2.5
2	0.3333333333333333	0.040105459978324265	0.09627329192546584	0.006933788493942438	2.5
3	0.415385	0.0529704	0.0859213	0.005666755070672005	2.5
4	0.5652173913043478	0.11570914214353134	0.08229813664596274	0.0049090404430194665	2.5
1	0.911877	0.0387888			5.0
2	0.5743243243243243	0.032370074905255855	0.12091179385530228	0.007812856052645714	5.0
3	0.42	0.028792	0.125867	0.006375144827680544	5.0
4	0.5533980582524272	0.04984535595673314	0.030723488602576808	0.005562641659286195	5.0
1	0.903197	0.0180689			9.0
2	0.5969696969696969	0.015538881212233282	0.12187711006076975	0.004559343951711026	9.0
3	0.469649	0.0142157	0.112537	0.0037268103010454487	9.0
4	0.5650224215246636	0.023930984554154107	0.012829169480081027	0.003247872948784403	9.0
1	0.877013	0.0186973			13.0
2	0.5365278868813825	0.0145288301373008	0.11997746901990236	0.004809623274939342	13.0
3	0.449724	0.0139208	0.122043	0.003926029667690572	13.0
4	0.568445475638051	0.02429292458327367	0.012767555388659407	0.0034253627902766045	13.0

## Sheet: 4b, experiment
U	|gSz(d)|	gSz(d) error	|g1(d)|	g1(d) error
2.5	0.5652173913043478	0.11570914214353134	0.08229813664596274	0.0049090404430194665
5.0	0.5533980582524272	0.04984535595673314	0.030723488602576808	0.005562641659286195
9.0	0.5650224215246636	0.023930984554154107	0.012829169480081027	0.003247872948784403
13.0	0.568445475638051	0.02429292458327367	0.012767555388659407	0.0034253627902766045

## Sheet: 4b, theory
U/t	gSz theory
2.5	0.8014214857986941
3.0	0.8594385935887864
3.5	0.893601126252207
4.0	0.9145810560812314
4.5	0.9281585107835342
5.0	0.9373372649780595
5.5	0.9438315337816883
6.0	0.9485571232655737
6.5	0.9521540145064105
7.0	0.9548941215610013
7.5	0.9570438049399681
8.0	0.9587722591134543
8.5	0.9601794934649726
9.0	0.9613402837953055
9.5	0.9623131519827837
10.0	0.9631287735623076
10.5	0.9638270917901001
11.0	0.9644271065081425
11.5	0.9649473497425608
12.0	0.9653992818041292
12.5	0.9657969320045783
13.0	0.966147740435519
13.5	0.9664588293258641

## Sheet: 4c
x (site)	U/t	|mz(x)|	|mz(x)| error
0.0	2.6	0.20173016651386902	0.005214972008361635
0.0	5.0	0.25397771999713753	0.007324548735621432
0.0	9.0	0.2751337479883433	0.007303919797579295
0.0	13.0	0.2756559564659804	0.006943826057737582
1.0	2.6	0.1530625706244803	0.003372653973857397
1.0	5.0	0.11341613647438889	0.003951230080515158
1.0	9.0	0.11048345004567006	0.003855793759345872
1.0	13.0	0.10243839035042113	0.004006934820107562
2.0	2.6	0.14520726286165064	0.003513197966258515
2.0	5.0	0.13260614352847364	0.004039034832066106
2.0	9.0	0.11438280196598671	0.0038724586399198828
2.0	13.0	0.1219056531835985	0.003909527271686214
3.0	2.6	0.14520726286165064	0.003513197966258515
3.0	5.0	0.13260614352847364	0.004039034832066106
3.0	9.0	0.11438280196598671	0.0038724586399198828
3.0	13.0	0.1219056531835985	0.003909527271686214
4.0	2.6	0.1530625706244803	0.003372653973857397
4.0	5.0	0.11341613647438889	0.003951230080515158
4.0	9.0	0.11048345004567006	0.003855793759345872
4.0	13.0	0.10243839035042113	0.004006934820107562
5.0	2.6	0.20173016651386902	0.005214972008361635
5.0	5.0	0.25397771999713753	0.007324548735621432
5.0	9.0	0.2751337479883433	0.007303919797579295
5.0	13.0	0.2756559564659804	0.006943826057737582

## Sheet: 4d
U/t	Jp/(Jp+Jpar)	|gSz(L-1)|
0.5	0.05	0.0901733118216497
0.5	0.1	0.09099655282333453
0.5	0.15000000000000002	0.08756691086934465
0.5	0.2	0.09333802603864122
0.5	0.25	0.09454246990446392
0.5	0.30000000000000004	0.09612563397260976
0.5	0.35000000000000003	0.09758105297105868
0.5	0.4	0.09968325572976687
0.5	0.45	0.1027390064982069
0.5	0.5	0.10710298104771022
0.5	0.55	0.013083934733499959
0.5	0.6000000000000001	0.06302531602622083
0.5	0.65	0.47637009230174787
0.5	0.7000000000000001	0.9988038842119003
0.5	0.75	0.9998957088750425
0.5	0.8	0.9999845895781682
0.5	0.8500000000000001	0.999997619984572
0.5	0.9	0.9999997254696422
0.5	0.9500000000000001	0.9999999886858338
0.5	1.0	1.0000000000000007
1.0	0.05	0.11226073044448177
1.0	0.1	0.11578516547254764
1.0	0.15000000000000002	0.12019974147580843
1.0	0.2	0.12573649851792917
1.0	0.25	0.13272525625348647
1.0	0.30000000000000004	0.14158853386929615
1.0	0.35000000000000003	0.1536144624967235
1.0	0.4	0.17029614722510314
1.0	0.45	0.19599499616129554
1.0	0.5	0.23654255479803477
1.0	0.55	0.3058728748700562
1.0	0.6000000000000001	0.4575003108869089
1.0	0.65	0.9283661945182902
1.0	0.7000000000000001	0.9976044683842566
1.0	0.75	0.9997254995305143
1.0	0.8	0.9999555886719504
1.0	0.8500000000000001	0.9999927936489328
1.0	0.9	0.9999991409224488
1.0	0.9500000000000001	0.999999963737785
1.0	1.0	1.0
1.5	0.05	0.14652043415313734
1.5	0.1	0.15593134473764794
1.5	0.15000000000000002	0.1679684751167028
1.5	0.2	0.18339580615051862
1.5	0.25	0.20222285889352495
1.5	0.30000000000000004	0.2268189926188192
1.5	0.35000000000000003	0.25899031235647424
1.5	0.4	0.30154796349686325
1.5	0.45	0.35786861123913516
1.5	0.5	0.4331629157767263
1.5	0.55	0.5411198540284942
1.5	0.6000000000000001	0.742772582256594
1.5	0.65	0.9708263150621481
1.5	0.7000000000000001	0.9975216004027448
1.5	0.75	0.999640593621239
1.5	0.8	0.9999357409537921
1.5	0.8500000000000001	0.9999889265186358
1.5	0.9	0.9999986224874244
1.5	0.9500000000000001	0.9999999399365054
1.5	1.0	1.0000000000004292
2.0	0.05	0.18373047902893622
2.0	0.1	0.20193011501228977
2.0	0.15	0.2239920016695293
2.0	0.2	0.2510358063587333
2.0	0.25	0.2840565033642277
2.0	0.3	0.3244002219583286
2.0	0.35	0.3731946662592054
2.0	0.4	0.4320161183347856
2.0	0.45	0.5024528277634449
2.0	0.5	0.5858182360297182
2.0	0.55	0.7023657283531721
2.0	0.6	0.8792836088900303
2.0	0.65	0.9835157005185821
2.0	0.7	0.9979187795576554
2.0	0.75	0.9996471371427526
2.0	0.8	0.99993150932947
2.0	0.85	0.9999875043052684
2.0	0.9	0.9999983749292013
2.0	0.95	0.9999999265506225
2.0	1.0	1.0
2.5	0.05	0.21179731699255003
2.5	0.1	0.23331429561394218
2.5	0.15000000000000002	0.2627449644179761
2.5	0.2	0.3007980872947926
2.5	0.25	0.34653015101479373
2.5	0.30000000000000004	0.3990235707071003
2.5	0.35000000000000003	0.4592311838375487
2.5	0.4	0.5254583037767692
2.5	0.45	0.5984012667949549
2.5	0.5	0.6849836826274515
2.5	0.55	0.8014214857986941
2.5	0.6000000000000001	0.9329413286070507
2.5	0.65	0.9892332667624292
2.5	0.7000000000000001	0.9983572951074285
2.5	0.75	0.9996961417106209
2.5	0.8	0.9999377681863164
2.5	0.8500000000000001	0.9999881251350806
2.5	0.9	0.9999983926452174
2.5	0.9500000000000001	0.9999999247500001
2.5	1.0	1.000000000000012
3.0	0.05	0.2228896534576857
3.0	0.1	0.24557257002578625
3.0	0.15000000000000002	0.28277145439334195
3.0	0.2	0.3303151699541376
3.0	0.25	0.38495619739797665
3.0	0.30000000000000004	0.4498226119226617
3.0	0.35000000000000003	0.5153107598241826
3.0	0.4	0.5850188700027266
3.0	0.45	0.6605829359944928
3.0	0.5	0.7499170734587601
3.0	0.55	0.8594385935887864
3.0	0.6000000000000001	0.9564708481103176
3.0	0.65	0.9922743712828302
3.0	0.7000000000000001	0.9987079890248273
3.0	0.75	0.9997519663056801
3.0	0.8	0.9999479362369061
3.0	0.8500000000000001	0.999989775866461
3.0	0.9	0.9999985713461798
3.0	0.9500000000000001	0.9999999309911863
3.0	1.0	1.0
3.5	0.05	0.2263204689848295
3.5	0.1	0.25274943358334023
3.5	0.15000000000000002	0.29335487417754286
3.5	0.2	0.34603940934636235
3.5	0.25	0.4117853035465666
3.5	0.30000000000000004	0.48168508374119356
3.5	0.35000000000000003	0.5509079974547942
3.5	0.4	0.6244199480842935
3.5	0.45	0.7034604282740138
3.5	0.5	0.7936543541673239
3.5	0.55	0.893601126252207
3.5	0.6000000000000001	0.9683816224974812
3.5	0.65	0.9940520795001934
3.5	0.7000000000000001	0.9989627290696722
3.5	0.75	0.9998000827529608
3.5	0.8	0.9999580573875266
3.5	0.8500000000000001	0.9999916640197364
3.5	0.9	0.9999988091618627
3.5	0.9500000000000001	0.9999999409727122
3.5	1.0	1.0
4.0	0.05	0.23009097432699266
4.0	0.1	0.2569804961011603
4.0	0.15000000000000002	0.29939495758641477
4.0	0.2	0.35667895183984866
4.0	0.25	0.4306367415460415
4.0	0.30000000000000004	0.5019125268941065
4.0	0.35000000000000003	0.5753331723502155
4.0	0.4	0.6518062473888528
4.0	0.45	0.7338374752142909
4.0	0.5	0.8236242252489425
4.0	0.55	0.9145810560812314
4.0	0.6000000000000001	0.9751585506943373
4.0	0.65	0.9951629350061002
4.0	0.7000000000000001	0.9991428157751155
4.0	0.75	0.9998374685090476
4.0	0.8	0.9999665861588477
4.0	0.8500000000000001	0.9999933829353744
4.0	0.9	0.9999990431096688
4.0	0.9500000000000001	0.9999999516122008
4.0	1.0	0.9999999999999999
4.5	0.05	0.23323765561023788
4.5	0.1	0.258778613855073
4.5	0.15000000000000002	0.3030108721532064
4.5	0.2	0.36786237988611853
4.5	0.25	0.441173911592036
4.5	0.30000000000000004	0.5164789023014297
4.5	0.35000000000000003	0.5931150111048237
4.5	0.4	0.6723335462351124
4.5	0.45	0.7562068964620782
4.5	0.5	0.8447831010733045
4.5	0.55	0.9281585107835342
4.5	0.6000000000000001	0.979359354885787
4.5	0.65	0.9958945865161057
4.5	0.7000000000000001	0.9992703841601002
4.5	0.75	0.9998653554253988
4.5	0.8	0.999973263210076
4.5	0.8500000000000001	0.9999947960726038
4.5	0.9	0.9999992453105672
4.5	0.9500000000000001	0.9999999612992017
4.5	1.0	0.9999999999999998
5.0	0.05	0.23144337726796027
5.0	0.1	0.25737869832957067
5.0	0.15000000000000002	0.30430903938030596
5.0	0.2	0.37357821205850594
5.0	0.25	0.448186110802098
5.0	0.30000000000000004	0.5271656932383615
5.0	0.35000000000000003	0.6067984595174273
5.0	0.4	0.6881794194993373
5.0	0.45	0.7731130943525264
5.0	0.5	0.8600266978919715
5.0	0.55	0.9373372649780595
5.0	0.6000000000000001	0.982126359371544
5.0	0.65	0.9963977998622697
5.0	0.7000000000000001	0.9993617170537462
5.0	0.75	0.9998859100889731
5.0	0.8	0.9999783223689372
5.0	0.8500000000000001	0.999995901100322
5.0	0.9	0.9999994089422984
5.0	0.9500000000000001	0.9999999694244776
5.0	1.0	1.0
5.5	0.05	0.22838471528241747
5.5	0.1	0.255996867831765
5.5	0.15000000000000002	0.30592789567611517
5.5	0.2	0.3788731096738152
5.5	0.25	0.454660405593091
5.5	0.30000000000000004	0.536211129540871
5.5	0.35000000000000003	0.6171957335847319
5.5	0.4	0.7008744738197552
5.5	0.45	0.7860115741766515
5.5	0.5	0.8713666543954729
5.5	0.55	0.9438315337816883
5.5	0.6000000000000001	0.984047381298593
5.5	0.65	0.9967567603306186
5.5	0.7000000000000001	0.9994284156642576
5.5	0.75	0.9999010973367083
5.5	0.8	0.999982112457915
5.5	0.8500000000000001	0.9999967450300017
5.5	0.9	0.9999995368985783
5.5	0.9500000000000001	0.999999975944549
5.5	1.0	1.0000000000000024
6.0	0.05	0.22386591982115647
6.0	0.1	0.2533933812225443
6.0	0.15000000000000002	0.3060245681886204
6.0	0.2	0.38378174699570927
6.0	0.25	0.46109122619982795
6.0	0.30000000000000004	0.5434219009192945
6.0	0.35000000000000003	0.6258274716087263
6.0	0.4	0.7110997612077491
6.0	0.45	0.79617288206229
6.0	0.5	0.8800712490212955
6.0	0.55	0.9485571232655737
6.0	0.6000000000000001	0.9854354580403963
6.0	0.65	0.9970211136876768
6.0	0.7000000000000001	0.9994781015994837
6.0	0.75	0.9999124279791974
6.0	0.8	0.9999849521358194
6.0	0.8500000000000001	0.9999973839591462
6.0	0.9	0.9999996352900636
6.0	0.9500000000000001	0.9999999810683118
6.0	1.0	1.0000000000000047
6.5	0.05	0.3074000997624219
6.5	0.1	0.25276096120778796
6.5	0.15000000000000002	0.3178773402772272
6.5	0.2	0.387348335178555
6.5	0.25	0.4650420047106016
6.5	0.30000000000000004	0.5495143937986889
6.5	0.35000000000000003	0.6331113513902176
6.5	0.4	0.7185607825354756
6.5	0.45	0.8044313328122432
6.5	0.5	0.8867374561366201
6.5	0.55	0.9521540145064105
6.5	0.6000000000000001	0.986471052664021
6.5	0.65	0.99722060667379
6.5	0.7000000000000001	0.9995158409542048
6.5	0.75	0.9999209931490738
6.5	0.8	0.9999870934951969
6.5	0.8500000000000001	0.9999978676374743
6.5	0.9	0.9999997104972376
6.5	0.9500000000000001	0.9999999850322692
6.5	1.0	1.0000000000003793
7.0	0.05	0.22088157270312644
7.0	0.1	0.2576936512933065
7.0	0.15000000000000002	0.3143889771339387
7.0	0.2	0.3894675008617024
7.0	0.25	0.46949220667411296
7.0	0.30000000000000004	0.5538655708023171
7.0	0.35000000000000003	0.6386435846093014
7.0	0.4	0.7252964084357997
7.0	0.45	0.8110013632867906
7.0	0.5	0.8920148938076566
7.0	0.55	0.9548941215610013
7.0	0.6000000000000001	0.9872650054124948
7.0	0.65	0.9973748833825863
7.0	0.7000000000000001	0.9995450399934026
7.0	0.75	0.9999275654289267
7.0	0.8	0.9999887244166323
7.0	0.8500000000000001	0.9999982356084652
7.0	0.9	0.9999997679913227
7.0	0.9500000000000001	0.999999988097494
7.0	1.0	1.000000000000354
7.5	0.05	0.21918290416146124
7.5	0.1	0.25059192467973435
7.5	0.15000000000000002	0.32132834881046723
7.5	0.2	0.39030390216783295
7.5	0.25	0.47159024851894554
7.5	0.30000000000000004	0.5575281090583329
7.5	0.35000000000000003	0.6433308504038666
7.5	0.4	0.7308478612378272
7.5	0.45	0.8163751859039612
7.5	0.5	0.896261377482326
7.5	0.55	0.9570438049399681
7.5	0.6000000000000001	0.9878869634880911
7.5	0.65	0.9974965648116207
7.5	0.7000000000000001	0.9995680340840385
7.5	0.75	0.9999326833155565
7.5	0.8	0.9999899811394776
7.5	0.8500000000000001	0.9999985177668931
7.5	0.9	0.9999998121261886
7.5	0.9500000000000001	0.9999999904604692
7.5	1.0	0.9999999999999999
8.0	0.05	0.2254150027586198
8.0	0.1	0.26110291706082045
8.0	0.15000000000000002	0.3216423400567038
8.0	0.2	0.3939013466106854
8.0	0.25	0.4737068773468821
8.0	0.30000000000000004	0.5618835990221703
8.0	0.35000000000000003	0.6489425235834448
8.0	0.4	0.7353068556792871
8.0	0.45	0.8208335148374509
8.0	0.5	0.8997200207843196
8.0	0.55	0.9587722591134543
8.0	0.6000000000000001	0.9883840327960961
8.0	0.65	0.9975941906553271
8.0	0.7000000000000001	0.9995864429288054
8.0	0.75	0.999936726848966
8.0	0.8	0.9999909615064815
8.0	0.8500000000000001	0.9999987361683783
8.0	0.9	0.9999998462239806
8.0	0.9500000000000001	0.9999999922965332
8.0	1.0	0.9999999999999999
8.5	0.05	0.22330697433260685
8.5	0.1	0.2578029927598992
8.5	0.15000000000000002	0.3196898237988864
8.5	0.2	0.39622987165102563
8.5	0.25	0.47692182792510285
8.5	0.30000000000000004	0.5643181323003789
8.5	0.35000000000000003	0.6513077754718464
8.5	0.4	0.7391227115367481
8.5	0.45	0.8245769366891468
8.5	0.5	0.902582366052809
8.5	0.55	0.9601794934649726
8.5	0.6000000000000001	0.9887875068957407
8.5	0.65	0.9976736676423518
8.5	0.7000000000000001	0.9996013804494984
8.5	0.75	0.9999399657165731
8.5	0.8	0.9999917358122591
8.5	0.8500000000000001	0.9999989069639413
8.5	0.9	0.9999998727800473
8.5	0.9500000000000001	0.9999999937286865
8.5	1.0	1.0000000000003906
9.0	0.05	0.22509395716939753
9.0	0.1	0.25700562189153964
9.0	0.15000000000000002	0.32121107487962836
9.0	0.2	0.39560883942219544
9.0	0.25	0.4775095868493185
9.0	0.30000000000000004	0.5665140124889194
9.0	0.35000000000000003	0.654246615697778
9.0	0.4	0.7423330357613709
9.0	0.45	0.827740326269847
9.0	0.5	0.9049671372165385
9.0	0.55	0.9613402837953055
9.0	0.6000000000000001	0.9891197020871481
9.0	0.65	0.9977392828537577
9.0	0.7000000000000001	0.9996136590764286
9.0	0.75	0.9999425935491782
9.0	0.8	0.9999923547741678
9.0	0.8500000000000001	0.999999041929189
9.0	0.9	0.9999998936282016
9.0	0.9500000000000001	0.9999999948545785
9.0	1.0	1.0000000000000016
9.5	0.05	0.18252244741829496
9.5	0.1	0.25470274580363494
9.5	0.15000000000000002	0.3210655789842243
9.5	0.2	0.39623973084605363
9.5	0.25	0.4816892823000433
9.5	0.30000000000000004	0.5683436072218647
9.5	0.35000000000000003	0.6574062360897838
9.5	0.4	0.7451242167292343
9.5	0.45	0.830440793340424
9.5	0.5	0.9070181274402493
9.5	0.55	0.9623131519827837
9.5	0.6000000000000001	0.9893967369119383
9.5	0.65	0.997794072970635
9.5	0.7000000000000001	0.9996238599279809
9.5	0.75	0.9999447510090038
9.5	0.8	0.9999928553055389
9.5	0.8500000000000001	0.9999991496944176
9.5	0.9	0.9999999101501125
9.5	0.9500000000000001	0.9999999957445338
9.5	1.0	1.0000000000000002
10.0	0.05	0.21561836626774278
10.0	0.1	0.2563375417921276
10.0	0.15000000000000002	0.31773456078602924
10.0	0.2	0.39602837742063457
10.0	0.25	0.4824855907071634
10.0	0.30000000000000004	0.5713967540973411
10.0	0.35000000000000003	0.6594634355790306
10.0	0.4	0.7475582105882541
10.0	0.45	0.8330161576838871
10.0	0.5	0.908725917250553
10.0	0.55	0.9631287735623076
10.0	0.6000000000000001	0.9896301838434005
10.0	0.65	0.9978403005357381
10.0	0.7000000000000001	0.9996324393690658
10.0	0.75	0.9999465416277818
10.0	0.8	0.9999932645015397
10.0	0.8500000000000001	0.9999992366108843
10.0	0.9	0.9999999233540331
10.0	0.9500000000000001	0.9999999964498577
10.0	1.0	0.9999999999999999
10.5	0.05	0.21720202367116248
10.5	0.1	0.2645962380925913
10.5	0.15000000000000002	0.32529180711205
10.5	0.2	0.4037357655726512
10.5	0.25	0.48343023807867075
10.5	0.30000000000000004	0.5728268885095013
10.5	0.35000000000000003	0.661315766805476
10.5	0.4	0.7501622392174756
10.5	0.45	0.8350229171893032
10.5	0.5	0.9101873502948394
10.5	0.55	0.9638270917901001
10.5	0.6000000000000001	0.9898287374785488
10.5	0.65	0.9978796807546703
10.5	0.7000000000000001	0.999639716798992
10.5	0.75	0.9999480429339889
10.5	0.8	0.9999936024328564
10.5	0.8500000000000001	0.9999993073941635
10.5	0.9	0.9999999339923181
10.5	0.9500000000000001	0.9999999970210219
10.5	1.0	1.0000000000000004
11.0	0.05	0.21821539705493428
11.0	0.1	0.26420525498354197
11.0	0.15000000000000002	0.3252708841128154
11.0	0.2	0.3980676588710391
11.0	0.25	0.4843988680419573
11.0	0.30000000000000004	0.5754514447900725
11.0	0.35000000000000003	0.6629307555771514
11.0	0.4	0.7520257886247999
11.0	0.45	0.8367560694141497
11.0	0.5	0.9114516621039113
11.0	0.55	0.9644271065081425
11.0	0.6000000000000001	0.9899991898593151
11.0	0.65	0.9979134918610897
11.0	0.7000000000000001	0.9996459429555375
11.0	0.75	0.9999493137468741
11.0	0.8	0.9999938842571421
11.0	0.8500000000000001	0.9999993655756948
11.0	0.9	0.9999999426545947
11.0	0.9500000000000001	0.9999999974804525
11.0	1.0	1.0000000000003095
11.5	0.05	0.23209581421041944
11.5	0.1	0.26681127239158026
11.5	0.15000000000000002	0.32378112959500455
11.5	0.2	0.40152149219923416
11.5	0.25	0.4870419662410513
11.5	0.30000000000000004	0.5767097865309303
11.5	0.35000000000000003	0.6644099784776359
11.5	0.4	0.7531424210954412
11.5	0.45	0.8382905833750933
11.5	0.5	0.9125643602960504
11.5	0.55	0.9649473497425608
11.5	0.6000000000000001	0.9901465880247556
11.5	0.65	0.9979427443531059
11.5	0.7000000000000001	0.9996513110875686
11.5	0.75	0.9999503982478538
11.5	0.8	0.9999941213509331
11.5	0.8500000000000001	0.9999994138167057
11.5	0.9	0.9999999497411384
11.5	0.9500000000000001	0.9999999978573317
11.5	1.0	1.000000000000004
12.0	0.05	0.31395517203773043
12.0	0.1	0.2643056736183026
12.0	0.15000000000000002	0.3284579370346629
12.0	0.2	0.40203108706426666
12.0	0.25	0.49784473850325206
12.0	0.30000000000000004	0.5778306973589168
12.0	0.35000000000000003	0.6658001535450417
12.0	0.4	0.7545902897480434
12.0	0.45	0.8396158675854579
12.0	0.5	0.91352896999829
12.0	0.55	0.9653992818041292
12.0	0.6000000000000001	0.9902749444421708
12.0	0.65	0.9979682359945465
12.0	0.7000000000000001	0.999655972327876
12.0	0.75	0.9999513309373763
12.0	0.8	0.9999943224810457
12.0	0.8500000000000001	0.9999994541472904
12.0	0.9	0.9999999555950393
12.0	0.9500000000000001	0.9999999981634756
12.0	1.0	1.0000000000000029
12.5	0.05	0.2925001925087716
12.5	0.1	0.2631338805847333
12.5	0.15000000000000002	0.3255722501816395
12.5	0.2	0.40314219960993747
12.5	0.25	0.4981708794095278
12.5	0.30000000000000004	0.5789972868900121
12.5	0.35000000000000003	0.6669398072860829
12.5	0.4	0.7565907289930549
12.5	0.45	0.8407029452681773
12.5	0.5	0.9143728153711504
12.5	0.55	0.9657969320045783
12.5	0.6000000000000001	0.9903874318365063
12.5	0.65	0.9979905826751214
12.5	0.7000000000000001	0.999660045954942
12.5	0.75	0.9999521387791686
12.5	0.8	0.9999944944156001
12.5	0.8500000000000001	0.9999994881315429
12.5	0.9	0.9999999604714569
12.5	0.9500000000000001	0.999999998415327
12.5	1.0	1.0000000000000002
13.0	0.05	0.22075268423918878
13.0	0.1	0.2685404881399858
13.0	0.15000000000000002	0.3253969316137509
13.0	0.2	0.40616060965436707
13.0	0.25	0.4895007333451508
13.0	0.30000000000000004	0.579800610940579
13.0	0.35000000000000003	0.667961783862577
13.0	0.4	0.7577047982820948
13.0	0.45	0.8417703094212325
13.0	0.5	0.9151246016019281
13.0	0.55	0.966147740435519
13.0	0.6000000000000001	0.9904865894967022
13.0	0.65	0.9980102754616512
13.0	0.7000000000000001	0.9996636269399349
13.0	0.75	0.9999528430692824
13.0	0.8	0.9999946424429316
13.0	0.8500000000000001	0.9999995169736728
13.0	0.9	0.9999999645461608
13.0	0.9500000000000001	0.999999998628588
13.0	1.0	1.0000000000003864
13.5	0.05	0.22402009404081175
13.5	0.1	0.26890438455551374
13.5	0.15000000000000002	0.3257536701898693
13.5	0.2	0.406718379354793
13.5	0.25	0.4899061199600827
13.5	0.30000000000000004	0.5805722585924444
13.5	0.35000000000000003	0.6696579013411801
13.5	0.4	0.7587011623824345
13.5	0.45	0.8427134089205329
13.5	0.5	0.9157982602357841
13.5	0.55	0.9664588293258641
13.5	0.6000000000000001	0.9905744601870504
13.5	0.65	0.9980277370862402
13.5	0.7000000000000001	0.9996667923118051
13.5	0.75	0.9999534607965173
13.5	0.8	0.9999947707353279
13.5	0.8500000000000001	0.999999541621891
13.5	0.9	0.9999999679922553
13.5	0.9500000000000001	0.9999999988037834
13.5	1.0	1.0000000000000009
